# Supplementary material for: Gametes deficient for Pot1 telomere binding proteins alter levels of telomeric foci for multiple generations
Source: Commun Biol. 2021 Feb 4;4:158. doi: 10.1038/s42003-020-01624-7 (PMC7862594; doi:10.1038/s42003-020-01624-7)
Supplement: Supplementary file 4 — Supplementary Data 1 [file 42003_2020_1624_MOESM4_ESM.xlsx]

## Sheet: Sample sizes
Figure panel	Background or ancetral cross	Worm stage	Generation	Sample size	Sample unit
1b	pot-1::mCherry	1-cell	P0	18	Embryo
	pot-1::mCherry	2-cell	P0	47	Embryo
	pot-1::mCherry	4-cell	P0	123	Embryo
	pot-1::mCherry	8-cell	P0	150	Embryo
	pot-1::mCherry	16-cell	P0	169	Embryo
	pot-1::mCherry	32-cell	P0	124	Embryo
	pot-2 pot-1::mCherry	1-cell	P0	5	Embryo
	pot-2 pot-1::mCherry	2-cell	P0	20	Embryo
	pot-2 pot-1::mCherry	4-cell	P0	31	Embryo
	pot-2 pot-1::mCherry	8-cell	P0	36	Embryo
	pot-2 pot-1::mCherry	16-cell	P0	48	Embryo
	pot-2 pot-1::mCherry	32-cell	P0	26	Embryo
2a	pot-1::mCherry	1-cell	P0	18	Embryo
	pot-1::mCherry	2-cell	P0	47	Embryo
	pot-1::mCherry	4-cell	P0	123	Embryo
	pot-1::mCherry	8-cell	P0	150	Embryo
	pot-1::mCherry	16-cell	P0	169	Embryo
	pot-2 pot-1::mCherry	1-cell	P0	5	Embryo
	pot-2 pot-1::mCherry	2-cell	P0	20	Embryo
	pot-2 pot-1::mCherry	4-cell	P0	31	Embryo
	pot-2 pot-1::mCherry	8-cell	P0	36	Embryo
	pot-2 pot-1::mCherry	16-cell	P0	48	Embryo
	pot-1::mCherry x pot-2 males	1-cell	F1	2	Embryo
	pot-1::mCherry x pot-2 males	2-cell	F1	5	Embryo
	pot-1::mCherry x pot-2 males	4-cell	F1	18	Embryo
	pot-1::mCherry x pot-2 males	8-cell	F1	10	Embryo
	pot-1::mCherry x pot-2 males	16-cell	F1	36	Embryo
	pot-1::mCherry x pot-2 males	1-cell	F2	3	Embryo
	pot-1::mCherry x pot-2 males	2-cell	F2	11	Embryo
	pot-1::mCherry x pot-2 males	4-cell	F2	25	Embryo
	pot-1::mCherry x pot-2 males	8-cell	F2	23	Embryo
	pot-1::mCherry x pot-2 males	16-cell	F2	37	Embryo
	pot-2 x pot-1::mCherry males	1-cell	F1	2	Embryo
	pot-2 x pot-1::mCherry males	2-cell	F1	0	Embryo
	pot-2 x pot-1::mCherry males	4-cell	F1	4	Embryo
	pot-2 x pot-1::mCherry males	8-cell	F1	20	Embryo
	pot-2 x pot-1::mCherry males	16-cell	F1	13	Embryo
	pot-2 x pot-1::mCherry males	1-cell	F2	8	Embryo
	pot-2 x pot-1::mCherry males	2-cell	F2	39	Embryo
	pot-2 x pot-1::mCherry males	4-cell	F2	77	Embryo
	pot-2 x pot-1::mCherry males	8-cell	F2	124	Embryo
	pot-2 x pot-1::mCherry males	16-cell	F2	101	Embryo
	pot-2 x pot-1::mCherry males	1-cell	F3	2	Embryo
	pot-2 x pot-1::mCherry males	2-cell	F3	9	Embryo
	pot-2 x pot-1::mCherry males	4-cell	F3	8	Embryo
	pot-2 x pot-1::mCherry males	8-cell	F3	22	Embryo
	pot-2 x pot-1::mCherry males	16-cell	F3	9	Embryo
	pot-2 x pot-1::mCherry males	1-cell	F4	2	Embryo
	pot-2 x pot-1::mCherry males	2-cell	F4	10	Embryo
	pot-2 x pot-1::mCherry males	4-cell	F4	15	Embryo
	pot-2 x pot-1::mCherry males	8-cell	F4	13	Embryo
	pot-2 x pot-1::mCherry males	16-cell	F4	31	Embryo
	pot-2 x pot-1::mCherry males	1-cell	F5	1	Embryo
	pot-2 x pot-1::mCherry males	2-cell	F5	20	Embryo
	pot-2 x pot-1::mCherry males	4-cell	F5	32	Embryo
	pot-2 x pot-1::mCherry males	8-cell	F5	23	Embryo
	pot-2 x pot-1::mCherry males	16-cell	F5	32	Embryo
	pot-2 x pot-1::mCherry males	1-cell	F6	6	Embryo
	pot-2 x pot-1::mCherry males	2-cell	F6	19	Embryo
	pot-2 x pot-1::mCherry males	4-cell	F6	53	Embryo
	pot-2 x pot-1::mCherry males	8-cell	F6	44	Embryo
	pot-2 x pot-1::mCherry males	16-cell	F6	82	Embryo
	pot-2 x pot-1::mCherry males	1-cell	F7	4	Embryo
	pot-2 x pot-1::mCherry males	2-cell	F7	3	Embryo
	pot-2 x pot-1::mCherry males	4-cell	F7	10	Embryo
	pot-2 x pot-1::mCherry males	8-cell	F7	28	Embryo
	pot-2 x pot-1::mCherry males	16-cell	F7	42	Embryo
2c	pot-1::mCherry	1-cell	P0	18	Embryo
	pot-1::mCherry	2-cell	P0	47	Embryo
	pot-1::mCherry	4-cell	P0	123	Embryo
	pot-1::mCherry	8-cell	P0	150	Embryo
	pot-1::mCherry	16-cell	P0	169	Embryo
	pot-1 x pot-1::mCherry males	1-cell	F1	4	Embryo
	pot-1 x pot-1::mCherry males	2-cell	F1	22	Embryo
	pot-1 x pot-1::mCherry males	4-cell	F1	28	Embryo
	pot-1 x pot-1::mCherry males	8-cell	F1	33	Embryo
	pot-1 x pot-1::mCherry males	16-cell	F1	47	Embryo
	pot-1 x pot-1::mCherry males	1-cell	F2	6	Embryo
	pot-1 x pot-1::mCherry males	2-cell	F2	15	Embryo
	pot-1 x pot-1::mCherry males	4-cell	F2	53	Embryo
	pot-1 x pot-1::mCherry males	8-cell	F2	77	Embryo
	pot-1 x pot-1::mCherry males	16-cell	F2	111	Embryo
	pot-1 x pot-1::mCherry males	1-cell	F3	5	Embryo
	pot-1 x pot-1::mCherry males	2-cell	F3	4	Embryo
	pot-1 x pot-1::mCherry males	4-cell	F3	34	Embryo
	pot-1 x pot-1::mCherry males	8-cell	F3	49	Embryo
	pot-1 x pot-1::mCherry males	16-cell	F3	72	Embryo
	pot-2; pot-1 x pot-1::mCherry males	1-cell	F1	2	Embryo
	pot-2; pot-1 x pot-1::mCherry males	2-cell	F1	9	Embryo
	pot-2; pot-1 x pot-1::mCherry males	4-cell	F1	8	Embryo
	pot-2; pot-1 x pot-1::mCherry males	8-cell	F1	7	Embryo
	pot-2; pot-1 x pot-1::mCherry males	16-cell	F1	16	Embryo
	pot-2; pot-1 x pot-1::mCherry males	1-cell	F2	2	Embryo
	pot-2; pot-1 x pot-1::mCherry males	2-cell	F2	11	Embryo
	pot-2; pot-1 x pot-1::mCherry males	4-cell	F2	10	Embryo
	pot-2; pot-1 x pot-1::mCherry males	8-cell	F2	8	Embryo
	pot-2; pot-1 x pot-1::mCherry males	16-cell	F2	18	Embryo
	pot-2; pot-1 x pot-1::mCherry males	1-cell	F3	1	Embryo
	pot-2; pot-1 x pot-1::mCherry males	2-cell	F3	17	Embryo
	pot-2; pot-1 x pot-1::mCherry males	4-cell	F3	24	Embryo
	pot-2; pot-1 x pot-1::mCherry males	8-cell	F3	50	Embryo
	pot-2; pot-1 x pot-1::mCherry males	16-cell	F3	62	Embryo
	pot-2; pot-1 x pot-1::mCherry males	1-cell	F5	6	Embryo
	pot-2; pot-1 x pot-1::mCherry males	2-cell	F5	10	Embryo
	pot-2; pot-1 x pot-1::mCherry males	4-cell	F5	95	Embryo
	pot-2; pot-1 x pot-1::mCherry males	8-cell	F5	66	Embryo
	pot-2; pot-1 x pot-1::mCherry males	16-cell	F5	105	Embryo
	pot-2; pot-1 x pot-1::mCherry males	1-cell	F6	3	Embryo
	pot-2; pot-1 x pot-1::mCherry males	2-cell	F6	18	Embryo
	pot-2; pot-1 x pot-1::mCherry males	4-cell	F6	69	Embryo
	pot-2; pot-1 x pot-1::mCherry males	8-cell	F6	95	Embryo
	pot-2; pot-1 x pot-1::mCherry males	16-cell	F6	125	Embryo
3a	pot-1::mCherry	1-cell	P0	18	Embryo
	pot-1::mCherry	2-cell	P0	47	Embryo
	pot-1::mCherry	4-cell	P0	123	Embryo
	pot-1::mCherry	8-cell	P0	150	Embryo
	pot-1::mCherry	16-cell	P0	169	Embryo
	hrde-1 x pot-1::mCherry males	1-cell	F2	2	Embryo
	hrde-1 x pot-1::mCherry males	2-cell	F2	2	Embryo
	hrde-1 x pot-1::mCherry males	4-cell	F2	3	Embryo
	hrde-1 x pot-1::mCherry males	8-cell	F2	6	Embryo
	hrde-1 x pot-1::mCherry males	16-cell	F2	7	Embryo
	mut-14 x pot-1::mCherry males	1-cell	F2	1	Embryo
	mut-14 x pot-1::mCherry males	2-cell	F2	13	Embryo
	mut-14 x pot-1::mCherry males	4-cell	F2	2	Embryo
	mut-14 x pot-1::mCherry males	8-cell	F2	16	Embryo
	mut-14 x pot-1::mCherry males	16-cell	F2	20	Embryo
	mut-7 x pot-1::mCherry males	1-cell	F2	1	Embryo
	mut-7 x pot-1::mCherry males	2-cell	F2	4	Embryo
	mut-7 x pot-1::mCherry males	4-cell	F2	14	Embryo
	mut-7 x pot-1::mCherry males	8-cell	F2	26	Embryo
	mut-7 x pot-1::mCherry males	16-cell	F2	28	Embryo
	dcr-1 x pot-1::mCherry males	1-cell	F2	3	Embryo
	dcr-1 x pot-1::mCherry males	2-cell	F2	7	Embryo
	dcr-1 x pot-1::mCherry males	4-cell	F2	15	Embryo
	dcr-1 x pot-1::mCherry males	8-cell	F2	6	Embryo
	dcr-1 x pot-1::mCherry males	16-cell	F2	21	Embryo
	sid-2 x pot-1::mCherry males	1-cell	F2	1	Embryo
	sid-2 x pot-1::mCherry males	2-cell	F2	7	Embryo
	sid-2 x pot-1::mCherry males	4-cell	F2	15	Embryo
	sid-2 x pot-1::mCherry males	8-cell	F2	4	Embryo
	sid-2 x pot-1::mCherry males	16-cell	F2	9	Embryo
	prg-1 x pot-1::mCherry males	1-cell	F2	0	Embryo
	prg-1 x pot-1::mCherry males	2-cell	F2	7	Embryo
	prg-1 x pot-1::mCherry males	4-cell	F2	3	Embryo
	prg-1 x pot-1::mCherry males	8-cell	F2	10	Embryo
	prg-1 x pot-1::mCherry males	16-cell	F2	8	Embryo
3b	pot-1::mCherry	1-cell	P0	18	Embryo
	pot-1::mCherry	2-cell	P0	47	Embryo
	pot-1::mCherry	4-cell	P0	123	Embryo
	pot-1::mCherry	8-cell	P0	150	Embryo
	pot-1::mCherry	16-cell	P0	169	Embryo
	set-2(gk539370) x pot-1::mCherry males	1-cell	F2	1	Embryo
	set-2(gk539370) x pot-1::mCherry males	2-cell	F2	8	Embryo
	set-2(gk539370) x pot-1::mCherry males	4-cell	F2	7	Embryo
	set-2(gk539370) x pot-1::mCherry males	8-cell	F2	7	Embryo
	set-2(gk539370) x pot-1::mCherry males	16-cell	F2	15	Embryo
	met-1 x pot-1::mCherry males	1-cell	F2	1	Embryo
	met-1 x pot-1::mCherry males	2-cell	F2	3	Embryo
	met-1 x pot-1::mCherry males	4-cell	F2	5	Embryo
	met-1 x pot-1::mCherry males	8-cell	F2	16	Embryo
	met-1 x pot-1::mCherry males	16-cell	F2	8	Embryo
	set-4 x pot-1::mCherry males	1-cell	F2	1	Embryo
	set-4 x pot-1::mCherry males	2-cell	F2	9	Embryo
	set-4 x pot-1::mCherry males	4-cell	F2	13	Embryo
	set-4 x pot-1::mCherry males	8-cell	F2	14	Embryo
	set-4 x pot-1::mCherry males	16-cell	F2	19	Embryo
	spr-5 x pot-1::mCherry males	1-cell	F2	1	Embryo
	spr-5 x pot-1::mCherry males	2-cell	F2	7	Embryo
	spr-5 x pot-1::mCherry males	4-cell	F2	14	Embryo
	spr-5 x pot-1::mCherry males	8-cell	F2	4	Embryo
	spr-5 x pot-1::mCherry males	16-cell	F2	17	Embryo
	met-2(n4250) x pot-1::mCherry males	1-cell	F2	1	Embryo
	met-2(n4250) x pot-1::mCherry males	2-cell	F2	1	Embryo
	met-2(n4250) x pot-1::mCherry males	4-cell	F2	2	Embryo
	met-2(n4250) x pot-1::mCherry males	8-cell	F2	12	Embryo
	met-2(n4250) x pot-1::mCherry males	16-cell	F2	13	Embryo
	set-25(gk776455) x pot-1::mCherry males	1-cell	F2	1	Embryo
	set-25(gk776455) x pot-1::mCherry males	2-cell	F2	9	Embryo
	set-25(gk776455) x pot-1::mCherry males	4-cell	F2	23	Embryo
	set-25(gk776455) x pot-1::mCherry males	8-cell	F2	33	Embryo
	set-25(gk776455) x pot-1::mCherry males	16-cell	F2	36	Embryo
	set-32 x pot-1::mCherry males	1-cell	F2	3	Embryo
	set-32 x pot-1::mCherry males	2-cell	F2	9	Embryo
	set-32 x pot-1::mCherry males	4-cell	F2	26	Embryo
	set-32 x pot-1::mCherry males	8-cell	F2	55	Embryo
	set-32 x pot-1::mCherry males	16-cell	F2	34	Embryo
	jmjd-2 x pot-1::mCherry males	1-cell	F2	2	Embryo
	jmjd-2 x pot-1::mCherry males	2-cell	F2	3	Embryo
	jmjd-2 x pot-1::mCherry males	4-cell	F2	5	Embryo
	jmjd-2 x pot-1::mCherry males	8-cell	F2	7	Embryo
	jmjd-2 x pot-1::mCherry males	16-cell	F2	6	Embryo
	pot-2; met-2(n4250) x pot-1::mCherry males	1-cell	F2	1	Embryo
	pot-2; met-2(n4250) x pot-1::mCherry males	2-cell	F2	19	Embryo
	pot-2; met-2(n4250) x pot-1::mCherry males	4-cell	F2	19	Embryo
	pot-2; met-2(n4250) x pot-1::mCherry males	8-cell	F2	83	Embryo
	pot-2; met-2(n4250) x pot-1::mCherry males	16-cell	F2	107	Embryo
S1d	pot-1::mCherry	L1	P0	10	Germ cell
	pot-1::mCherry	L2	P0	56	Germ cell
	pot-1::mCherry	L3	P0	34	Germ cell
	pot-1::mCherry	L4	P0	25	Germ cell
	pot-1::mCherry	Young adult	P0	39	Germ cell
S1f	pot-1::mCherry	1-cell	P0	18	Embryo
	pot-1::mCherry	2-cell	P0	47	Embryo
	pot-1::mCherry	4-cell	P0	123	Embryo
	pot-1::mCherry	8-cell	P0	150	Embryo
	pot-1::mCherry	16-cell	P0	169	Embryo
	pot-1::mCherry unc-52 x pot-2/unc-52 males	1-cell	Grandchildren of pot-2/unc-52	7	Embryo
	pot-1::mCherry unc-52 x pot-2/unc-52 males	2-cell	Grandchildren of pot-2/unc-52	20	Embryo
	pot-1::mCherry unc-52 x pot-2/unc-52 males	4-cell	Grandchildren of pot-2/unc-52	41	Embryo
	pot-1::mCherry unc-52 x pot-2/unc-52 males	8-cell	Grandchildren of pot-2/unc-52	41	Embryo
	pot-1::mCherry unc-52 x pot-2/unc-52 males	16-cell	Grandchildren of pot-2/unc-52	28	Embryo
S2d	pot-1::mCherry	1-cell	P0	18	Embryo
	pot-1::mCherry	2-cell	P0	47	Embryo
	pot-1::mCherry	4-cell	P0	123	Embryo
	pot-1::mCherry	8-cell	P0	150	Embryo
	pot-1::mCherry	16-cell	P0	169	Embryo
	pot-2(tm1400) x pot-1::mCherry males	1-cell	F2	3	Embryo
	pot-2(tm1400) x pot-1::mCherry males	2-cell	F2	11	Embryo
	pot-2(tm1400) x pot-1::mCherry males	4-cell	F2	25	Embryo
	pot-2(tm1400) x pot-1::mCherry males	8-cell	F2	23	Embryo
	pot-2(tm1400) x pot-1::mCherry males	16-cell	F2	37	Embryo
	pot-2(gk162073) x pot-1::mCherry males	1-cell	F2	2	Embryo
	pot-2(gk162073) x pot-1::mCherry males	2-cell	F2	8	Embryo
	pot-2(gk162073) x pot-1::mCherry males	4-cell	F2	14	Embryo
	pot-2(gk162073) x pot-1::mCherry males	8-cell	F2	16	Embryo
	pot-2(gk162073) x pot-1::mCherry males	16-cell	F2	49	Embryo
	pot-1(tm1620) x pot-1::mCherry males	1-cell	F2	6	Embryo
	pot-1(tm1620) x pot-1::mCherry males	2-cell	F2	15	Embryo
	pot-1(tm1620) x pot-1::mCherry males	4-cell	F2	53	Embryo
	pot-1(tm1620) x pot-1::mCherry males	8-cell	F2	77	Embryo
	pot-1(tm1620) x pot-1::mCherry males	16-cell	F2	111	Embryo
	pot-1(gk177893) x pot-1::mCherry males	1-cell	F2	1	Embryo
	pot-1(gk177893) x pot-1::mCherry males	2-cell	F2	9	Embryo
	pot-1(gk177893) x pot-1::mCherry males	4-cell	F2	7	Embryo
	pot-1(gk177893) x pot-1::mCherry males	8-cell	F2	27	Embryo
	pot-1(gk177893) x pot-1::mCherry males	16-cell	F2	50	Embryo
S3a	pot-1::mCherry	1-cell	P0	18	Embryo
	pot-1::mCherry	2-cell	P0	47	Embryo
	pot-1::mCherry	4-cell	P0	123	Embryo
	pot-1::mCherry	8-cell	P0	150	Embryo
	pot-1::mCherry	16-cell	P0	169	Embryo
	set-2(n4589) x pot-1::mCherry males	1-cell	F2	3	Embryo
	set-2(n4589) x pot-1::mCherry males	2-cell	F2	6	Embryo
	set-2(n4589) x pot-1::mCherry males	4-cell	F2	8	Embryo
	set-2(n4589) x pot-1::mCherry males	8-cell	F2	11	Embryo
	set-2(n4589) x pot-1::mCherry males	16-cell	F2	18	Embryo
	met-2(gk531543) x pot-1::mCherry males	1-cell	F2	4	Embryo
	met-2(gk531543) x pot-1::mCherry males	2-cell	F2	8	Embryo
	met-2(gk531543) x pot-1::mCherry males	4-cell	F2	16	Embryo
	met-2(gk531543) x pot-1::mCherry males	8-cell	F2	24	Embryo
	met-2(gk531543) x pot-1::mCherry males	16-cell	F2	34	Embryo
	met-2(gk919134) x pot-1::mCherry males	1-cell	F2	1	Embryo
	met-2(gk919134) x pot-1::mCherry males	2-cell	F2	6	Embryo
	met-2(gk919134) x pot-1::mCherry males	4-cell	F2	22	Embryo
	met-2(gk919134) x pot-1::mCherry males	8-cell	F2	23	Embryo
	met-2(gk919134) x pot-1::mCherry males	16-cell	F2	47	Embryo
	set-25(n5021) x pot-1::mCherry males	1-cell	F2	2	Embryo
	set-25(n5021) x pot-1::mCherry males	2-cell	F2	9	Embryo
	set-25(n5021) x pot-1::mCherry males	4-cell	F2	22	Embryo
	set-25(n5021) x pot-1::mCherry males	8-cell	F2	13	Embryo
	set-25(n5021) x pot-1::mCherry males	16-cell	F2	18	Embryo
	set-25(gk697058) x pot-1::mCherry males	1-cell	F2	0	Embryo
	set-25(gk697058) x pot-1::mCherry males	2-cell	F2	11	Embryo
	set-25(gk697058) x pot-1::mCherry males	4-cell	F2	24	Embryo
	set-25(gk697058) x pot-1::mCherry males	8-cell	F2	28	Embryo
	set-25(gk697058) x pot-1::mCherry males	16-cell	F2	55	Embryo
S3b	pot-1::mCherry	1-cell	P0	18	Embryo
	pot-1::mCherry	2-cell	P0	47	Embryo
	pot-1::mCherry	4-cell	P0	123	Embryo
	pot-1::mCherry	8-cell	P0	150	Embryo
	pot-1::mCherry	16-cell	P0	169	Embryo
	pot-1::mCherry; mut-7	1-cell	P0	2	Embryo
	pot-1::mCherry; mut-7	2-cell	P0	14	Embryo
	pot-1::mCherry; mut-7	4-cell	P0	31	Embryo
	pot-1::mCherry; mut-7	8-cell	P0	46	Embryo
	pot-1::mCherry; mut-7	16-cell	P0	37	Embryo
	pot-1::mCherry; set-25	1-cell	P0	1	Embryo
	pot-1::mCherry; set-25	2-cell	P0	2	Embryo
	pot-1::mCherry; set-25	4-cell	P0	27	Embryo
	pot-1::mCherry; set-25	8-cell	P0	13	Embryo
	pot-1::mCherry; set-25	16-cell	P0	55	Embryo
	pot-1::mCherry met-2	1-cell	P0	1	Embryo
	pot-1::mCherry met-2	2-cell	P0	3	Embryo
	pot-1::mCherry met-2	4-cell	P0	19	Embryo
	pot-1::mCherry met-2	8-cell	P0	16	Embryo
	pot-1::mCherry met-2	16-cell	P0	19	Embryo
